# Supplementary material for: A Validated UHPLC–MS/MS Method to Quantify Eight Antibiotics in Quantitative Dried Blood Spots in Support of Pharmacokinetic Studies in Neonates
Source: Antibiotics (Basel). 2023 Jan 18;12(2):199. doi: 10.3390/antibiotics12020199 (PMC9952362; doi:10.3390/antibiotics12020199)
Supplement: Supplementary file 1 [file antibiotics-12-00199-s001.zip]

Archive with 1 entries (1 files):
- antibiotics-2140691-supplementary.pdf
